# Supplementary material for: Characterizing executive functioning and associated behaviors in individuals with dual-specificity tyrosine phosphorylation-regulated kinase 1A (DYRK1A) syndrome
Source: Front Neurosci. 2025 Jan 7;18:1485499. doi: 10.3389/fnins.2024.1485499 (PMC11747226; doi:10.3389/fnins.2024.1485499)
Supplement: Supplementary file 1 [file Table_1.XLSX]

## Sheet: Sheet1
TIGER ID	Gene	Inheritence	Location (hg19)	HGVSc (hg19: NM_001396.5)	HGVSp (hg19: NP_001387.2)	Consequence
T107.03	DYRK1A	De Novo	21:38865466-38865466	c.1098+1G>A	-	splice_donor_variant
T110.03	DYRK1A	De Novo	21:38845115-38845116	c.141del	p.Asn47Lysfs*2	frameshift_variant
T118.03	DYRK1A	De Novo	21:38877809-38877810	c.1464del	p.Asn488Lysfs*104	frameshift_variant
T156.03	DYRK1A	De Novo	21:38868537-38868541	c.1217_1220del	p.Lys406Argfs*44	frameshift_variant
T159.03	DYRK1A	De Novo	21:38862575-38862575	c.763C>T	p.Arg255*	stop_gained
T160.03	DYRK1A	De Novo	21:38877745-38877745	c.1400dup	p.Ile468Asnfs*17	frameshift_variant
T167.03	DYRK1A	Unknown	21:38853063-38853063	c.452dup	p.Asn151Lysfs*12	frameshift_variant
T188.03	DYRK1A	De Novo	21:38862695-38862695	c.883C>T	p.Leu295Phe	missense_variant
T193.03	DYRK1A	De Novo	21:38862467-38862472	c.665-9_665-5del	-	splice_region_variant
T194.03	DYRK1A	De Novo	21:38877593-38877594	c.1248del	p.Lys416Asnfs*35	frameshift_variant
T201.03	DYRK1A	Inherited	21:38850501-38850502	c.227insT	p.Met76Ilefs*12	frameshift_variant
T201.04	DYRK1A	Inherited	21:38850501-38850502	c.227insT	p.Met76Ilefs*12	frameshift_variant
T211.03	DYRK1A	De Novo	21:38862595-38862595	c.784dup	p.Thr262Asnfs*21	frameshift_variant
T234.03	DYRK1A	De Novo	21:38862503-38862503	c.691C>T	p.Arg231*	stop_gained
T250.03	DYRK1A	Unknown	21:38862575-38862575	c.763C>T	p.Arg255*	stop_gained
T251.03	DYRK1A	De Novo	21:38852961-38852961	c.349C>T	p.Arg117*	stop_gained
T252.03	DYRK1A	Unknown	21:38877750-38877751	c.1405del	p.Gln469Asnfs*123	frameshift_variant
T253.03	DYRK1A	Unknown	21:38877643-38877643	c.1298dup	p.Pro434Thrfs*15	frameshift_variant
T254.03	DYRK1A	De Novo	21:38862660-38862660	c.848T>G	p.Ile283Ser	missense_variant
T257.03	DYRK1A	Unknown	21:38862766-38862770	c.951+4_951+7del	-	splice_region_variant
T258.03	DYRK1A	De Novo	21:38862516-38862519	c.705_707delinsAC	p.Cys235*	stop_gained
T259.03	DYRK1A	Unknown	21:38865379-38865387	c.1013_1020del	p.Tyr338Cysfs*3	frameshift_variant
T261.03	DYRK1A	De Novo	21:38858823-38858827	c.572_575del	p.Lys191Thrfs*6	frameshift_variant
T265.03	DYRK1A	De Novo	21:38868537-38868541	c.1217_1220del	p.Lys406Argfs*44	frameshift_variant
T267.03	DYRK1A	Unknown	21:38853123-38853123	c.511G>A	p.Gly171Arg	missense_variant
T269.03	DYRK1A	De Novo	21:38858909-38858909	c.657C>A	p.Tyr219*	stop_gained
T270.03	DYRK1A	De Novo	21:38853089-38853089	c.477C>G	p.Tyr159*	stop_gained
T301.03	DYRK1A	De Novo	21:38868418-38868418	c.1099-2A>C	-	splice_acceptor_variant
T310.03	DYRK1A	De Novo	21:38865402-38865402	c.1035G>A	p.Trp345*	stop_gained
